# Supplementary material for: Remote Ischemic Preconditioning Reduces Perioperative Cardiac and Renal Events in Patients Undergoing Elective Coronary Intervention: A Meta-Analysis of 11 Randomized Trials
Source: PLoS One. 2014 Dec 31;9(12):e115500. doi: 10.1371/journal.pone.0115500 (PMC4281209; doi:10.1371/journal.pone.0115500)
Supplement: S2 File — (XLS) [file pone.0115500.s002.xls]

## Sheet: Myocardial Infarction
		RIPC		Ctrl
study	year	event	nonevent	event	nonevent	logES	selogES	surgery	age	male	DM	PreMI	Betablocker	Statins	HT	DysLip	_SS	_ES	_selogES	_LCI	_UCI	_WT
Ahmed	2013	6	71	12	60	-0.860383	0.529191	PCI	54.1	86.6	51.7			72.5	63.8	66.4	149	0.422535	0.52986	0.14957	1.19366	6.30874
Chinchilla	2013	43	75	35	79	0.257738	0.279006	PCI	64.6	68.1	42.1		82.9	67.5	75.6	62,2	232	1.2941	0.27896	0.749057	2.23572	14.4647
Ghaemian	2012	0	40	0	40			PCI	59.9	47.5	36.3	8.8	81.3	76.3	48.8	73.8						0
Hoole	2009	47	57	53	45	-0.544727	0.32417	PCI	62.5	78.2	21.8	55.4	79.2	95	51.5		202	0.700099	0.282685	0.402289	1.21838	14.2745
Luo	2013	39	62	56	48	-0.61804	0.283811	PCI	59.3	76.1	27.8	21.5	82.4		65.9		205	0.539171	0.283656	0.309227	0.9401	14.2253
Prasad	2013	0	47	0	48			PCI	66.1	83.2	27.4	28.4	73.7	67.4	77.9	73.7						0
Xu	2013	53	49	62	36	-0.465215	0.288231	PCI	69	68	100	23	80	100	63.5		200	0.628045	0.288414	0.356855	1.10532	13.9867
Melo	2013	3	6	15	5	-1.78976	0.875193	PCI									29	0.166667	0.875595	0.0299599	0.927164	2.68442
Lavi I	2014	26	94	30	90	-0.18633	0.305621	PCI	63.7	72.9	32.5	43			70	67	240	0.829787	0.30585	0.455645	1.51115	13.1476
Lavi II	2014	29	91	30	90	-0.044997	0.299974	PCI	64.3	74.2	29.5	42			70	65	240	0.956044	0.29986	0.531173	1.72076	13.4297
Zografos	2014	9	38	20	27	-1.13943	0.474367	PCI	60.5	88	19	20	82	96	82	71.5	94	0.319737	0.473776	0.126332	0.80923	7.47831
metan e1 n1 e2 n2, label(namevar=study, yearvar=year) random or
	Sensitivity Analysis
Study OR [95% Conf. Interval] % Weight	P value
Ahmed (2013) 0.423 0.150 1.194 6.31	0.02
Chinchilla (2013) 1.294 0.749 2.236 14.46	0.0002
Hoole (2009) 0.700 0.402 1.218 14.27	0.02
Luo (2013) 0.539 0.309 0.940 14.23	0.03
Xu (2013) 0.628 0.357 1.105 13.99	0.02
Melo (2013) 0.167 0.030 0.927 2.68	0.01
Lavi I (2014) 0.830 0.456 1.511 13.15	0.01
Lavi II (2014) 0.956 0.531 1.721 13.43	0.006
Zografos (2014) 0.320 0.126 0.809 7.48	0.02
Ghaemian (2012) (Excluded)
Prasad (2013) (Excluded)
D+L pooled OR 0.681 0.507 0.914 100.00
Heterogeneity chi-squared = 13.53 (d.f. = 8) p = 0.095
I-squared (variation in OR attributable to heterogeneity) = 40.9%
Estimate of between-study variance Tau-squared = 0.0792
Test of OR=1 : z= 2.55 p = 0.011
Metaregression Analysis
metareg logES male, wsse(selogES) bsest(reml)
Meta-regression Number of obs = 8
REML estimate of between-study variance tau2 = .000714
% residual variation due to heterogeneity I-squared_res = 0.00%
Proportion of between-study variance explained Adj R-squared = 98.81%
With Knapp-Hartung modification
------------------------------------------------------------------------------
logES | Coef. Std. Err. t P>|t| [95% Conf. Interval]
-------------+----------------------------------------------------------------
male | -.0494109 .0198524 -2.49 0.047 -.0979879 -.0008339
_cons | 3.330223 1.477771 2.25 0.065 -.2857513 6.946198
------------------------------------------------------------------------------
Publication Bias Assessment
metabias logES selogES, graph(begg)
Note: default data input format (theta, se_theta) assumed.
Tests for Publication Bias
Begg's Test
adj. Kendall's Score (P-Q) = -18
Std. Dev. of Score = 9.59
Number of Studies = 9
z = -1.88
Pr > |z| = 0.061
z = 1.77 (continuity corrected)
Pr > |z| = 0.076 (continuity corrected)
Egger's test
------------------------------------------------------------------------------
Std_Eff | Coef. Std. Err. t P>|t| [95% Conf. Interval]
-------------+----------------------------------------------------------------
slope | .6452128 .4016894 1.61 0.152 -.3046317 1.595057
bias | -3.086032 1.18219 -2.61 0.035 -5.881466 -.2905982
------------------------------------------------------------------------------
metan e1 n1 e2 n2, label(namevar=study, yearvar=year) sortby(year) by(malesub) random or
Study | OR [95% Conf. Interval] % Weight
---------------------+---------------------------------------------------
Male>75%
Hoole (2009) | 0.700 0.402 1.218 14.27
Ahmed (2013) | 0.423 0.150 1.194 6.31
Luo (2013) | 0.539 0.309 0.940 14.23
Zografos (2014) | 0.320 0.126 0.809 7.48
Prasad (2013) | (Excluded)
Sub-total |
D+L pooled OR | 0.540 0.384 0.760 42.29
---------------------+---------------------------------------------------
Male=<75%
Chinchilla (2013) | 1.294 0.749 2.236 14.46
Xu (2013) | 0.628 0.357 1.105 13.99
Lavi I (2014) | 0.830 0.456 1.511 13.15
Lavi II (2014) | 0.956 0.531 1.721 13.43
Ghaemian (2012) | (Excluded)
Sub-total |
D+L pooled OR | 0.902 0.666 1.222 55.03
---------------------+---------------------------------------------------
.
Melo (2013) | 0.167 0.030 0.927 2.68
Sub-total |
D+L pooled OR | 0.167 0.030 0.927 2.68
---------------------+---------------------------------------------------
Overall |
D+L pooled OR | 0.681 0.507 0.914 100.00
---------------------+---------------------------------------------------
Test(s) of heterogeneity:
Heterogeneity degrees of
statistic freedom P I-squared** Tau-squared
1 2.28 3 0.516 0.0% 0.0000
0 3.36 3 0.339 10.8% 0.0103
. 0.00 0 . .% 0.0103
Overall 13.53 8 0.095 40.9% 0.0792
** I-squared: the variation in OR attributable to heterogeneity)
Note: between group heterogeneity not calculated;
only valid with inverse variance method
Significance test(s) of OR=1
1 z= 3.53 p = 0.000
0 z= 0.67 p = 0.506
. z= 2.05 p = 0.041
Overall z= 2.55 p = 0.011
P=0.02 for subgroup difference

## Sheet: Acute Kidney Injury
		RIPC		Ctrl
study	year	event	nonevent	event	nonevent	logES	selogES	_SS	_ES	_selogES	_LCI	_UCI	_WT
Igarashi	2013	2	28	8	22	-1.60944	0.826194	60	0.196429	0.840339	0.0378362	1.01977	14.3285
Hoole	2009	6	98	10	88	-0.616186	0.533804	202	0.538776	0.536875	0.188113	1.54311	18.62
Er	2012	6	44	20	30	-1.60944	0.534985	100	0.204545	0.522233	0.0734961	0.569266	33.7744
Xu	2013	4	98	3	95	0.254642	0.778824	200	1.29252	0.777215	0.281754	5.9293	5.64186
Luo	2013	2	99	1	103	0.732368	1.22694	205	2.08081	1.23281	0.185723	23.313	1.85347
Lavi I	2014	9	105	7	102	0.223144	0.521821	223	1.24898	0.522777	0.448298	3.47972	12.6499
Lavi II	2014	5	109	7	102	-0.400478	0.595759	223	0.668414	0.601528	0.205601	2.17304	13.1318
metan e1 n1 e2 n2, label(namevar=study, yearvar=year) sortby(year) fixed or		Sensitivity Analysis
		P value
Study OR [95% Conf. Interval] % Weight
Hoole (2009) 0.539 0.188 1.543 21.73		0.09
Er (2012) 0.205 0.073 0.569 39.42		0.65
Xu (2013) 1.293 0.282 5.929 6.59		0.03
Luo (2013) 2.081 0.186 23.313 2.16		0.03
Lavi I (2014) 1.249 0.448 3.480 14.77		0.06
Lavi II (2014) 0.668 0.206 2.173 15.33		0.01
M-H pooled OR 0.615 0.384 0.984 100.00
Heterogeneity chi-squared = 8.25 (d.f. = 5) p = 0.143
I-squared (variation in OR attributable to heterogeneity) = 39.4%
Test of OR=1 : z= 2.03 p = 0.042
Publication Bias Assessment
metabias logES selogES, graph(begg)
Note: default data input format (theta, se_theta) assumed.
Tests for Publication Bias
Begg's Test
adj. Kendall's Score (P-Q) = 3
Std. Dev. of Score = 5.32
Number of Studies = 6
z = 0.56
Pr > |z| = 0.573
z = 0.38 (continuity corrected)
Pr > |z| = 0.707 (continuity corrected)
Egger's test
------------------------------------------------------------------------------
Std_Eff | Coef. Std. Err. t P>|t| [95% Conf. Interval]
-------------+----------------------------------------------------------------
slope | -1.771703 1.290566 -1.37 0.242 -5.354887 1.811482
bias | 2.205865 2.094682 1.05 0.352 -3.609905 8.021635
------------------------------------------------------------------------------
